# Supplementary material for: Fish assemblage structure, diversity and controls on reefs of South Kona, Hawaiʻi Island
Source: PLoS One. 2023 Jul 6;18(7):e0287790. doi: 10.1371/journal.pone.0287790 (PMC10325036; doi:10.1371/journal.pone.0287790)
Supplement: S1 Table — Explanatory variables with relative influence of >10% for both 2020 and 2021 models are shown in bold. (XLSX) [file pone.0287790.s001.xlsx]

## Sheet: Sheet1
S1 Table. Results of univariate BRT models. Explanatory variables with relative influence of >10% for both 2020 and 2021 models are shown in bold.
2020	Total abundance	Species richness	Grazer	Browser	Scraper (P/A)	Corallivore	Resource fish
Northing	8.5	10.3	6.1	13.5	3.4	6.9	12.3
Rugosity	11.4	19.9	24.9	12.4	32.9	17	17.8
Depth	14.3	12.9	11.3	8	8.5	13.5	11
Coral	19.6	10.6	11.3	14.3	21.8	22.8	14.3
Algae	9.7	12.1	7.1	13.2	6.9	5.8	12.1
Sand	16.8	13.1	19.1	14.3	7.9	12.5	15.9
Housing density	10.8	11.3	7.7	14.2	5.1	6.1	8.1
Unique vegetation types	6.2	7.7	8.2	8.7	11.4	14.6	5.6
Chlorophyll-a	2.7	2	4.3	1.4	2	1	2.9
2021	Total abundance	Species richness	Grazer	Browser	Scraper (P/A)	Corallivore	Resource fish
Northing	11.1	11	4.5	9.1	7	10.1	7.2
Rugosity	6.6	13.6	36.5	21.7	28.3	8.3	19
Depth	11.3	12.9	5.7	6.5	11.3	23.1	7.9
Coral	12.4	10.9	7	7.7	11	24.3	7.3
Algae	12.1	12.7	7.9	9.7	10.3	10	20.7
Sand	21.8	18.5	23.2	25.9	16	11.5	18.7
Housing density	11.5	10.6	9.1	11.5	10.8	5.9	6.4
Unique vegetation types	9.3	6.4	2.9	6.6	3.6	4.9	10.5
Chlorophyll a	4	3.2	3.2	1.3	1.7	1.9	2.3
