# Supplementary material for: Fish assemblage structure, diversity and controls on reefs of South Kona, Hawaiʻi Island
Source: PLoS One. 2023 Jul 6;18(7):e0287790. doi: 10.1371/journal.pone.0287790 (PMC10325036; doi:10.1371/journal.pone.0287790)
Supplement: S1 Data — The data show [a] numerical dominance, occurrence and mean density of each species in 2020, [b] numerical dominance, occurrence and mean density of each species in 2021, and [c] species codes, trophic categories and whether each species was considered resource fish. (XLSX) [file pone.0287790.s003.xlsx]

## Sheet: S1 Data_a
S1 Data (a): Summary data of all species recorded in 2020. The data include numerical dominance of each species (the total count of each species from the 119 survey sites), occurrence of each species (the number of sites where each species occurred) and mean density of each species (mean count of each species per survey site when they occurred, ignoring the sites with 0 counts), as well as logit-…
species	species_code	numerical_dominance	occurrence	rank_by_occurrence	mean_density	logit_occurence	log_mean_density
Chromis vanderbilti	CHVA	25149	111	4	226.568	2.63009	5.42304
Acanthurus nigrofuscus	ACNF	8449	115	2	73.4696	3.35864	4.29687
Zebrasoma flavescens	ZEFL	5824	114	3	51.0877	3.12676	3.93354
Ctenochaetus strigosus	CTST	5659	105	8	53.8952	2.0149	3.98704
Chromis agilis	CHAG	5216	83	13	62.8434	0.835322	4.14065
Thalassoma duperrey	THDU	4454	118	1	37.7458	4.77068	3.63087
Naso lituratus	NALI	2424	100	10	24.24	1.66073	3.188
Acanthurus leucopareius	ACLE	1264	58	33	21.7931	-0.0504309	3.08159
Acanthurus olivaceus	ACOL	1010	103	9	9.80583	1.86214	2.28298
Melichthys niger	MENI	845	78	17	10.8333	0.643137	2.38263
Halichoeres ornatissimus	HAOR	748	108	6	6.92593	2.28424	1.93527
Parupeneus multifasciatus	PAMU	726	106	7	6.84906	2.09849	1.92411
Ctenochaetus hawaiiensis	CTHA	712	63	30	11.3016	0.117783	2.42494
Pseudocheilinus evanidus	PSEV	696	74	20	9.40541	0.497403	2.24128
Scarus psittacus	SCPS	664	40	44	16.6	-0.680568	2.8094
Chaetodon multicinctus	CHMU	594	94	11	6.31915	1.32442	1.84358
Plagiotremus goslinei	PLGO	573	81	16	7.07407	0.756863	1.95644
Sufflamen bursa	SUBU	568	111	4	5.11712	2.63009	1.63259
Plectroglyphidodon imparipennis	PLIM	546	65	29	8.4	0.185403	2.12823
Acanthurus blochii	ACBL	466	82	15	5.68293	0.795801	1.73747
Mulloidichthys vanicolensis	MUVA	416	7	87	59.4286	-2.77259	4.08478
Pseudocheilinus octotaenia	PSOC	379	77	19	4.92208	0.606136	1.59373
Lutjanus kasmira	LUKA	358	34	48	10.5294	-0.916291	2.35417
Scarus rubroviolaceus	SCRU	336	70	23	4.8	0.356675	1.56862
Kyphosus sp	CHUB	331	35	47	9.45714	-0.875469	2.24677
Chlorurus spilurus	CHSP	321	53	37	6.0566	-0.219363	1.80115
Gomphosus varius	GOVA	313	84	12	3.72619	0.875469	1.31539
Acanthurus nigroris	ACNR	296	71	22	4.16901	0.391479	1.42768
Mulloidichthys flavolineatus	MUFL	294	12	77	24.5	-2.18792	3.19867
Acanthurus thompsoni	ACTH	285	16	65	17.8125	-1.86214	2.8799
Chaetodon quadrimaculatus	CHQU	272	83	13	3.27711	0.835322	1.18696
Coris gaimard	COGA	246	78	17	3.15385	0.643137	1.14862
Stethojulis balteata	STBA	232	61	31	3.80328	0.0504309	1.33586
Parupeneus insularis	PAIN	225	68	25	3.30882	0.287682	1.19659
Melichthys vidua	MEVI	222	74	20	3	0.497403	1.09861
Centropyge potteri	CEPO	207	60	32	3.45	0.0168071	1.23837
Canthigaster jactator	CAJA	191	66	27	2.89394	0.219363	1.06262
Chaetodon ornatissimus	CHOR	190	69	24	2.75362	0.322083	1.01292
Aphareus furca	APFU	186	51	39	3.64706	-0.287682	1.29392
Cephalopholis argus	CEAR	175	67	26	2.61194	0.253449	0.960093
Stegastes marginatus	STMA	162	43	43	3.76744	-0.569533	1.3264
Pseudocheilinus tetrataenia	PSTE	161	66	27	2.43939	0.219363	0.89175
Abudefduf abdominalis	ABAB	161	12	77	13.4167	-2.18792	2.5965
Acanthurus triostegus	ACTR	150	15	69	10	-1.93634	2.30259
Paracirrhites arcatus	PAAR	144	51	39	2.82353	-0.287682	1.03799
Zanclus cornutus	ZACO	140	58	33	2.41379	-0.0504309	0.881199
Monotaxis grandoculis	MOGR	136	25	55	5.44	-1.32442	1.69378
Forcipiger flavissimus	FOFL	115	53	37	2.16981	-0.219363	0.77464
Abudefduf vaigiensis	ABVA	110	14	73	7.85714	-2.0149	2.06142
Myripristis berndti	MYBE	108	19	59	5.68421	-1.66073	1.73769
Plagiotremus ewaensis	PLEW	107	54	36	1.98148	-0.185403	0.683845
Labroides phthirophagus	LAPH	105	58	33	1.81034	-0.0504309	0.593517
Chaetodon lunula	CHLU	103	39	45	2.64103	-0.718465	0.971167
Oxycheilinus unifasciatus	OXUN	101	49	41	2.06122	-0.356675	0.7233
Plectroglyphidodon johnstonianus	PLJO	94	36	46	2.61111	-0.835322	0.959776
Parupeneus cyclostomus	PACY	90	45	42	2	-0.497403	0.693147
Naso unicornis	NAUN	78	26	53	3	-1.2745	1.09861
Chromis verater	CHVE	73	6	88	12.1667	-2.93563	2.4987
Acanthurus dussumieri	ACDU	66	26	53	2.53846	-1.2745	0.931558
Myripristis kuntee	MYKU	65	16	65	4.0625	-1.86214	1.4018
Acanthurus guttatus	ACGU	63	6	88	10.5	-2.93563	2.35138
Zebrasoma veliferum	ZEVE	59	18	61	3.27778	-1.72475	1.18717
Pseudojuloides cerasinus	PSCE	57	22	57	2.59091	-1.48367	0.952009
Hemitaurichthys thompsoni	HETH	56	1	120	56	-4.77068	4.02535
Cirripectes vanderbilti	CIVA	54	33	49	1.63636	-0.95784	0.492476
Calotomus carolinus	CACA	52	30	51	1.73333	-1.08744	0.550046
Xanthichthys auromarginatus	XAAU	51	17	63	3	-1.79176	1.09861
Naso hexacanthus	NAHE	51	10	82	5.1	-2.38876	1.62924
Cirrhitops fasciatus	CIFA	49	32	50	1.53125	-1.00017	0.426084
Acanthurus nigricans	ACNC	47	16	65	2.9375	-1.86214	1.07756
Ostracion meleagris	OSME	40	30	51	1.33333	-1.08744	0.287682
Chromis hanui	CHHA	38	21	58	1.80952	-1.54045	0.593064
Paracirrhites forsteri	PAFO	35	23	56	1.52174	-1.42885	0.419854
Thalassoma sp	THSP	32	14	73	2.28571	-2.0149	0.826679
Chaetodon auriga	CHAU	31	19	59	1.63158	-1.66073	0.489548
Macropharyngodon geoffroy	MAGE	31	18	61	1.72222	-1.72475	0.543615
Forcipiger longirostris	FOLO	31	17	63	1.82353	-1.79176	0.600774
Acanthurus achilles	ACAC	29	10	82	2.9	-2.38876	1.06471
Scarus dubius	SCDU	28	6	88	4.66667	-2.93563	1.54045
Aulostomus chinensis	AUCH	25	16	65	1.5625	-1.86214	0.446287
Balistes polylepis	BAPO	25	15	69	1.66667	-1.93634	0.510826
Sargocentron tiere	SATI	22	15	69	1.46667	-1.93634	0.382992
Centropyge loriculus	CELO	21	12	77	1.75	-2.18792	0.559616
Pervagor aspricaudus	PEAS	19	13	76	1.46154	-2.09849	0.37949
Bodianus albotaeniatus	BOAL	18	12	77	1.5	-2.18792	0.405465
Canthigaster amboinensis	CAAM	17	15	69	1.13333	-1.93634	0.125163
Chlorurus perspicillatus	CHPE	16	11	81	1.45455	-2.28424	0.374693
Polydactylus sexfilis	POSE	15	1	120	15	-4.77068	2.70805
Gymnothorax meleagris	GYME	14	14	73	1	-2.0149	0
Sufflamen fraenatum	SUFR	14	10	82	1.4	-2.38876	0.336472
Rhinecanthus rectangulus	RHRE	14	8	86	1.75	-2.63009	0.559616
Dascyllus albisella	DAAL	13	4	94	3.25	-3.35864	1.17865
Abudefduf sordidus	ABSO	10	5	91	2	-3.12676	0.693147
Synodus sp	SYSP	9	9	85	1	-2.50326	0
Chanos chanos	CHCH	9	2	109	4.5	-4.06903	1.50408
Arothron meleagris	ARME	8	5	91	1.6	-3.12676	0.470004
Chaetodon ephippium	CHEP	7	5	91	1.4	-3.12676	0.336472
Neoniphon sammara	NESA	7	4	94	1.75	-3.35864	0.559616
Sargocentron spiniferum	SASP	7	4	94	1.75	-3.35864	0.559616
Naso brevirostris	NABR	6	2	109	3	-4.06903	1.09861
Parupeneus pleurostigma	PAPL	6	2	109	3	-4.06903	1.09861
Chaetodon reticulatus	CHRE	5	4	94	1.25	-3.35864	0.223144
Thalassoma purpureum	THPU	5	4	94	1.25	-3.35864	0.223144
Canthigaster coronata	CACO	5	3	103	1.66667	-3.65498	0.510826
Anampses chrysocephalus	ANCH	4	4	94	1	-3.35864	0
Cirrhitus pinnulatus	CIPI	4	4	94	1	-3.35864	0
Gymnothorax melatremus	DWARF	4	4	94	1	-3.35864	0
Gymnothorax flavimarginatus	GYFL	4	4	94	1	-3.35864	0
Cantherhines dumerilii	CADU	4	3	103	1.33333	-3.65498	0.287682
Gymnothorax undulatus	GYUN	4	3	103	1.33333	-3.65498	0.287682
Tylosurus crocodilus	TYCR	4	1	120	4	-4.77068	1.38629
Cantherhines sandwichiensis	CASA	3	3	103	1	-3.65498	0
Lutjanus fulvus	LUFU	3	3	103	1	-3.65498	0
Sargocentron xantherythrum	SAXA	3	3	103	1	-3.65498	0
Centropyge fisheri	CEFI	3	2	109	1.5	-4.06903	0.405465
Diodon holocanthus	DIHO	3	2	109	1.5	-4.06903	0.405465
Acanthurus xanthopterus	ACXA	2	2	109	1	-4.06903	0
Anampses cuvier	ANCU	2	2	109	1	-4.06903	0
Diodon hystrix	DIHY	2	2	109	1	-4.06903	0
Gymnothorax eurostus	GYEU	2	2	109	1	-4.06903	0
Hemitaurichthys polylepis	HEPO	2	2	109	1	-4.06903	0
Scorpaenopsis diabolus	SCDI	2	2	109	1	-4.06903	0
Cymolutes lecluse	CYLE	2	1	120	2	-4.77068	0.693147
Novaculichthys taeniourus	NOTA	2	1	120	2	-4.77068	0.693147
Canthigaster epilampra	CAEP	1	1	120	1	-4.77068	0
Caracanthus typicus	CATY	1	1	120	1	-4.77068	0
Chaetodon lineolatus	CHLI	1	1	120	1	-4.77068	0
Chromis ovalis	CHOV	1	1	120	1	-4.77068	0
Fistularia commersonii	FICO	1	1	120	1	-4.77068	0
Gymnomuraena zebra	GYZE	1	1	120	1	-4.77068	0
Pristiapogon kallopterus	PRKA	1	1	120	1	-4.77068	0
Priacanthus meeki	PRME	1	1	120	1	-4.77068	0

## Sheet: S1 Data_b
S1 Data (b): Summary data of all species recorded in 2021. The data include numerical dominance of each species (the total count of each species from the 119 survey sites), occurrence of each species (the number of sites where each species occurred) and mean density of each species (mean count of each species per survey site when they occurred, ignoring the sites with 0 counts), as well as logit-…
species	species_code	numerical_dominance	occurrence	rank_by_occurrence	mean_density	logit_occurence	log_mean_density
Chromis vanderbilti	CHVA	26280	110	3	238.909	2.50326	5.47608
Acanthurus nigrofuscus	ACNF	5533	114	2	48.5351	3.12676	3.88229
Chromis agilis	CHAG	5436	88	12	61.7727	1.04335	4.12346
Zebrasoma flavescens	ZEFL	4914	110	3	44.6727	2.50326	3.79936
Ctenochaetus strigosus	CTST	4796	106	5	45.2453	2.09849	3.8121
Thalassoma duperrey	THDU	4167	118	1	35.3136	4.77068	3.56427
Pseudocheilinus evanidus	PSEV	783	77	15	10.1688	0.606136	2.31933
Plectroglyphidodon imparipennis	PLIM	780	68	21	11.4706	0.287682	2.43979
Naso lituratus	NALI	773	88	12	8.78409	1.04335	2.17294
Halichoeres ornatissimus	HAOR	748	105	7	7.12381	2.0149	1.96344
Acanthurus olivaceus	ACOL	613	94	9	6.52128	1.32442	1.87507
Acanthurus leucopareius	ACLE	601	37	41	16.2432	-0.795801	2.78768
Chaetodon multicinctus	CHMU	555	91	10	6.0989	1.17865	1.80811
Ctenochaetus hawaiiensis	CTHA	451	51	30	8.84314	-0.287682	2.17964
Parupeneus multifasciatus	PAMU	438	101	8	4.33663	1.72475	1.4671
Plagiotremus goslinei	PLGO	400	76	16	5.26316	0.569533	1.66073
Canthigaster jactator	CAJA	382	90	11	4.24444	1.13251	1.44561
Sufflamen bursa	SUBU	378	106	5	3.56604	2.09849	1.27146
Pseudocheilinus octotaenia	PSOC	365	84	14	4.34524	0.875469	1.46908
Stethojulis balteata	STBA	315	73	18	4.31507	0.461818	1.46211
Melichthys niger	MENI	315	52	29	6.05769	-0.253449	1.80133
Chlorurus spilurus	CHSP	269	36	43	7.47222	-0.835322	2.01119
Centropyge potteri	CEPO	252	57	26	4.42105	-0.0840831	1.48638
Chaetodon quadrimaculatus	CHQU	217	73	18	2.9726	0.461818	1.08944
Gomphosus varius	GOVA	213	75	17	2.84	0.533298	1.0438
Parupeneus insularis	PAIN	209	65	22	3.21538	0.185403	1.16795
Pseudocheilinus tetrataenia	PSTE	209	64	24	3.26562	0.15155	1.18345
Lutjanus kasmira	LUKA	187	25	52	7.48	-1.32442	2.01223
Acanthurus nigroris	ACNR	185	65	22	2.84615	0.185403	1.04597
Coris gaimard	COGA	184	70	20	2.62857	0.356675	0.966441
Scarus rubroviolaceus	SCRU	170	53	28	3.20755	-0.219363	1.16551
Naso hexacanthus	NAHE	159	11	72	14.4545	-2.28424	2.67101
Stegastes marginatus	STMA	153	43	37	3.55814	-0.569533	1.26924
Acanthurus blochii	ACBL	151	49	33	3.08163	-0.356675	1.12546
Abudefduf abdominalis	ABAB	150	7	81	21.4286	-2.77259	3.06473
Kyphosus sp	CHUB	141	22	55	6.40909	-1.48367	1.85772
Abudefduf vaigiensis	ABVA	140	8	79	17.5	-2.63009	2.8622
Chaetodon ornatissimus	CHOR	134	58	25	2.31034	-0.0504309	0.837397
Acanthurus guttatus	ACGU	130	5	88	26	-3.12676	3.2581
Paracirrhites arcatus	PAAR	127	51	30	2.4902	-0.287682	0.912361
Mulloidichthys flavolineatus	MUFL	113	9	75	12.5556	-2.50326	2.53016
Plagiotremus ewaensis	PLEW	106	45	36	2.35556	-0.497403	0.856777
Labroides phthirophagus	LAPH	103	57	26	1.80702	-0.0840831	0.591678
Melichthys vidua	MEVI	101	51	30	1.98039	-0.287682	0.683295
Enchelynassa canina	ENCA	101	2	111	50.5	-4.06903	3.92197
Acanthurus thompsoni	ACTH	99	18	58	5.5	-1.72475	1.70475
Cephalopholis argus	CEAR	98	49	33	2	-0.356675	0.693147
Forcipiger flavissimus	FOFL	93	46	35	2.02174	-0.461818	0.703958
Zanclus cornutus	ZACO	92	42	38	2.19048	-0.606136	0.784119
Acanthurus triostegus	ACTR	92	13	67	7.07692	-2.09849	1.95684
Aphareus furca	APFU	90	37	41	2.43243	-0.795801	0.888892
Chaetodon lunula	CHLU	88	42	38	2.09524	-0.606136	0.739667
Myripristis berndti	MYBE	84	17	61	4.94118	-1.79176	1.5976
Monotaxis grandoculis	MOGR	80	13	67	6.15385	-2.09849	1.81708
Pseudojuloides cerasinus	PSCE	76	31	48	2.45161	-1.04335	0.896746
Plectroglyphidodon johnstonianus	PLJO	73	35	45	2.08571	-0.875469	0.735111
Aulostomus chinensis	AUCH	68	19	57	3.57895	-1.66073	1.27507
Acanthurus dussumieri	ACDU	65	27	50	2.40741	-1.22595	0.87855
Calotomus carolinus	CACA	62	38	40	1.63158	-0.756863	0.489548
Oxycheilinus unifasciatus	OXUN	60	34	47	1.76471	-0.916291	0.567984
Myripristis kuntee	MYKU	60	9	75	6.66667	-2.50326	1.89712
Cirrhitops fasciatus	CIFA	51	36	43	1.41667	-0.835322	0.348307
Parupeneus cyclostomus	PACY	51	31	48	1.64516	-1.04335	0.497838
Ostracion meleagris	OSME	50	35	45	1.42857	-0.875469	0.356675
Cirripectes vanderbilti	CIVA	48	24	54	2	-1.37582	0.693147
Gymnothorax eurostus	GYEU	47	3	98	15.6667	-3.65498	2.75154
Canthigaster amboinensis	CAAM	45	27	50	1.66667	-1.22595	0.510826
Macropharyngodon geoffroy	MAGE	41	25	52	1.64	-1.32442	0.494696
Centropyge loriculus	CELO	40	18	58	2.22222	-1.72475	0.798508
Forcipiger longirostris	FOLO	34	20	56	1.7	-1.59939	0.530628
Chromis hanui	CHHA	34	17	61	2	-1.79176	0.693147
Chaetodon auriga	CHAU	33	17	61	1.94118	-1.79176	0.663294
Pervagor aspricaudus	PEAS	32	17	61	1.88235	-1.79176	0.632523
Scarus psittacus	SCPS	32	17	61	1.88235	-1.79176	0.632523
Acanthurus nigricans	ACNC	28	11	72	2.54545	-2.28424	0.934309
Xanthichthys auromarginatus	XAAU	27	12	69	2.25	-2.18792	0.81093
Mulloidichthys vanicolensis	MUVA	27	6	84	4.5	-2.93563	1.50408
Paracirrhites forsteri	PAFO	23	18	58	1.27778	-1.72475	0.245122
Sargocentron tiere	SATI	22	15	66	1.46667	-1.93634	0.382992
Chanos chanos	CHCH	20	1	121	20	-4.77068	2.99573
Thalassoma sp	THSP	19	12	69	1.58333	-2.18792	0.459532
Bodianus albotaeniatus	BOAL	16	12	69	1.33333	-2.18792	0.287682
Naso unicornis	NAUN	16	11	72	1.45455	-2.28424	0.374693
Chlorurus perspicillatus	CHPE	13	8	79	1.625	-2.63009	0.485508
Canthigaster coronata	CACO	13	7	81	1.85714	-2.77259	0.619039
Acanthurus achilles	ACAC	12	6	84	2	-2.93563	0.693147
Gymnothorax meleagris	GYME	11	9	75	1.22222	-2.50326	0.200671
Zebrasoma veliferum	ZEVE	11	7	81	1.57143	-2.77259	0.451985
Pristiapogon kallopterus	PRKA	10	5	88	2	-3.12676	0.693147
Balistes polylepis	BAPO	9	9	75	1	-2.50326	0
Dascyllus albisella	DAAL	9	3	98	3	-3.65498	1.09861
Centropyge fisheri	CEFI	7	6	84	1.16667	-2.93563	0.154151
Sargocentron spiniferum	SASP	7	5	88	1.4	-3.12676	0.336472
Abudefduf sordidus	ABSO	7	3	98	2.33333	-3.65498	0.847298
Cirrhitus pinnulatus	CIPI	6	6	84	1	-2.93563	0
Rhinecanthus rectangulus	RHRE	6	4	92	1.5	-3.35864	0.405465
Chaetodon ephippium	CHEP	6	3	98	2	-3.65498	0.693147
Chromis verater	CHVE	6	3	98	2	-3.65498	0.693147
Synodus sp	SYSP	5	5	88	1	-3.12676	0
Cantherhines dumerilii	CADU	5	4	92	1.25	-3.35864	0.223144
Naso brevirostris	NABR	5	4	92	1.25	-3.35864	0.223144
Sufflamen fraenatum	SUFR	5	4	92	1.25	-3.35864	0.223144
Anampses cuvier	ANCU	5	3	98	1.66667	-3.65498	0.510826
Chaetodon reticulatus	CHRE	5	3	98	1.66667	-3.65498	0.510826
Thalassoma purpureum	THPU	5	3	98	1.66667	-3.65498	0.510826
Anampses chrysocephalus	ANCH	4	4	92	1	-3.35864	0
Parupeneus pleurostigma	PAPL	4	4	92	1	-3.35864	0
Cantherhines sandwichiensis	CASA	4	3	98	1.33333	-3.65498	0.287682
Thalassoma trilobatum	THTR	4	2	111	2	-4.06903	0.693147
Antennarius commerson	ANCO	3	3	98	1	-3.65498	0
Arothron hispidus	ARHI	3	3	98	1	-3.65498	0
Gymnothorax melatremus	DWARF	3	3	98	1	-3.65498	0
Ostracion whitleyi	OSWI	3	3	98	1	-3.65498	0
Oxycheilinus bimaculatus	OXBI	3	2	111	1.5	-4.06903	0.405465
Amblycirrhitus bimacula	AMBI	2	2	111	1	-4.06903	0
Chromis acares	CHAC	2	2	111	1	-4.06903	0
Chaetodon kleinii	CHKL	2	2	111	1	-4.06903	0
Gymnothorax undulatus	GYUN	2	2	111	1	-4.06903	0
Gymnomuraena zebra	GYZE	2	2	111	1	-4.06903	0
Lutjanus fulvus	LUFU	2	2	111	1	-4.06903	0
Sargocentron xantherythrum	SAXA	2	2	111	1	-4.06903	0
Caracanthus typicus	CATY	2	1	121	2	-4.77068	0.693147
Chromis ovalis	CHOV	2	1	121	2	-4.77068	0.693147
Neoniphon sammara	NESA	2	1	121	2	-4.77068	0.693147
Canthigaster epilampra	CAEP	1	1	121	1	-4.77068	0
Chaetodon miliaris	CHMI	1	1	121	1	-4.77068	0
Chaetodon unimaculatus	CHUN	1	1	121	1	-4.77068	0
Hemitaurichthys thompsoni	COVE	1	1	121	1	-4.77068	0
Cymolutes lecluse	CYLE	1	1	121	1	-4.77068	0
Diodon holocanthus	DIHO	1	1	121	1	-4.77068	0
Diodon hystrix	DIHY	1	1	121	1	-4.77068	0
Exallias brevis	EXBR	1	1	121	1	-4.77068	0
Fistularia commersonii	FICO	1	1	121	1	-4.77068	0
Gymnothorax flavimarginatus	GYFL	1	1	121	1	-4.77068	0
Iniistius pavo	INPA	1	1	121	1	-4.77068	0
Novaculichthys taeniourus	NOTA	1	1	121	1	-4.77068	0
Pristiapogon taeniopterus	PRTA	1	1	121	1	-4.77068	0
Pseudanthias bicolor	PSBI	1	1	121	1	-4.77068	0
Scorpaenopsis cacopsis	SCCA	1	1	121	1	-4.77068	0
Scorpaenopsis diabolus	SCDI	1	1	121	1	-4.77068	0
Kyphosus ocyurus	SEOC	1	1	121	1	-4.77068	0
Tylosurus crocodilus	TYCR	1	1	121	1	-4.77068	0

## Sheet: S1 Data_c
S1 Data (c): Summary data of all species recorded in 2020 and 2021. The data show species codes used in the present study, trophic categories and whether each species is considered resource fish or not.
species	species_code	trophic_category	resource_fish
Abudefduf abdominalis	ABAB	Planktivore
Abudefduf sordidus	ABSO	Grazer
Abudefduf vaigiensis	ABVA	Planktivore
Acanthurus achilles	ACAC	Grazer	YES
Acanthurus blochii	ACBL	Grazer	YES
Acanthurus dussumieri	ACDU	Grazer	YES
Acanthurus guttatus	ACGU	Grazer	YES
Acanthurus leucopareius	ACLE	Grazer	YES
Acanthurus nigricans	ACNC	Grazer	YES
Acanthurus nigrofuscus	ACNF	Grazer
Acanthurus nigroris	ACNR	Grazer	YES
Acanthurus olivaceus	ACOL	Grazer	YES
Acanthurus thompsoni	ACTH	Planktivore
Acanthurus triostegus	ACTR	Grazer	YES
Acanthurus xanthopterus	ACXA	Grazer
Amblycirrhitus bimacula	AMBI	Mobile invertivore
Anampses chrysocephalus	ANCH	Mobile invertivore
Antennarius commerson	ANCO	Piscivore
Anampses cuvier	ANCU	Mobile invertivore
Aphareus furca	APFU	Piscivore	YES
Arothron hispidus	ARHI	Mobile invertivore
Arothron meleagris	ARME	Sessile invertivore
Aulostomus chinensis	AUCH	Piscivore
Balistes polylepis	BAPO	Mobile invertivore
Bodianus albotaeniatus	BOAL	Mobile invertivore	YES
Canthigaster amboinensis	CAAM	Mobile invertivore
Calotomus carolinus	CACA	Browser	YES
Canthigaster coronata	CACO	Mobile invertivore
Cantherhines dumerilii	CADU	Mobile invertivore
Canthigaster epilampra	CAEP	Sessile invertivore
Canthigaster jactator	CAJA	Sessile invertivore
Cantherhines sandwichiensis	CASA	Detritivore
Caracanthus typicus	CATY	Mobile invertivore
Cephalopholis argus	CEAR	Piscivore	YES
Centropyge fisheri	CEFI	Grazer
Centropyge loriculus	CELO	Grazer
Centropyge potteri	CEPO	Grazer
Chromis acares	CHAC	Planktivore
Chromis agilis	CHAG	Planktivore
Chaetodon auriga	CHAU	Sessile invertivore
Chanos chanos	CHCH	Planktivore	YES
Chaetodon ephippium	CHEP	Sessile invertivore	YES
Chromis hanui	CHHA	Planktivore
Chaetodon kleinii	CHKL	Planktivore
Chaetodon lineolatus	CHLI	Sessile invertivore
Chaetodon lunula	CHLU	Sessile invertivore	YES
Chaetodon miliaris	CHMI	Planktivore
Chaetodon multicinctus	CHMU	Corallivore
Chaetodon ornatissimus	CHOR	Corallivore
Chromis ovalis	CHOV	Planktivore
Chlorurus perspicillatus	CHPE	Scraper	YES
Chaetodon quadrimaculatus	CHQU	Corallivore
Chaetodon reticulatus	CHRE	Corallivore	YES
Chlorurus spilurus	CHSP	Scraper
Kyphosus sp	CHUB	Browser	YES
Chaetodon unimaculatus	CHUN	Corallivore
Chromis vanderbilti	CHVA	Planktivore
Chromis verater	CHVE	Planktivore
Cirrhitops fasciatus	CIFA	Mobile invertivore
Cirrhitus pinnulatus	CIPI	Mobile invertivore
Cirripectes vanderbilti	CIVA	Grazer
Coris gaimard	COGA	Mobile invertivore	YES
Coris venusta	COVE	Mobile invertivore
Ctenochaetus hawaiiensis	CTHA	Detritivore
Ctenochaetus strigosus	CTST	Detritivore
Cymolutes lecluse	CYLE	Piscivore
Dascyllus albisella	DAAL	Planktivore
Diodon holocanthus	DIHO	Mobile invertivore
Diodon hystrix	DIHY	Mobile invertivore
Gymnothorax melatremus	DWARF	Mobile invertivore
Enchelynassa canina	ENCA	Piscivore
Exallias brevis	EXBR	Corallivore
Fistularia commersonii	FICO	Piscivore
Forcipiger flavissimus	FOFL	Mobile invertivore
Forcipiger longirostris	FOLO	Mobile invertivore
Gomphosus varius	GOVA	Mobile invertivore
Gymnothorax eurostus	GYEU	Mobile invertivore
Gymnothorax flavimarginatus	GYFL	Piscivore
Gymnothorax meleagris	GYME	Piscivore
Gymnothorax undulatus	GYUN	Piscivore
Gymnomuraena zebra	GYZE	Mobile invertivore
Halichoeres ornatissimus	HAOR	Mobile invertivore
Hemitaurichthys polylepis	HEPO	Planktivore
Hemitaurichthys thompsoni	HETH	Planktivore
Iniistius pavo	INPA	Mobile invertivore
Labroides phthirophagus	LAPH	Mobile invertivore
Lutjanus fulvus	LUFU	Mobile invertivore	YES
Lutjanus kasmira	LUKA	Mobile invertivore	YES
Macropharyngodon geoffroy	MAGE	Mobile invertivore
Melichthys niger	MENI	Browser
Melichthys vidua	MEVI	Browser
Monotaxis grandoculis	MOGR	Mobile invertivore	YES
Mulloidichthys flavolineatus	MUFL	Mobile invertivore	YES
Mulloidichthys vanicolensis	MUVA	Mobile invertivore	YES
Myripristis berndti	MYBE	Planktivore
Myripristis kuntee	MYKU	Planktivore
Naso brevirostris	NABR	Planktivore
Naso hexacanthus	NAHE	Planktivore	YES
Naso lituratus	NALI	Browser	YES
Naso unicornis	NAUN	Browser	YES
Neoniphon sammara	NESA	Mobile invertivore
Novaculichthys taeniourus	NOTA	Mobile invertivore
Ostracion meleagris	OSME	Sessile invertivore
Ostracion whitleyi	OSWI	Sessile invertivore
Oxycheilinus bimaculatus	OXBI	Mobile invertivore
Oxycheilinus unifasciatus	OXUN	Piscivore	YES
Paracirrhites arcatus	PAAR	Mobile invertivore
Parupeneus cyclostomus	PACY	Piscivore	YES
Paracirrhites forsteri	PAFO	Piscivore
Parupeneus insularis	PAIN	Mobile invertivore	YES
Parupeneus multifasciatus	PAMU	Mobile invertivore	YES
Parupeneus pleurostigma	PAPL	Mobile invertivore
Pervagor aspricaudus	PEAS	Mobile invertivore
Plagiotremus ewaensis	PLEW	Piscivore
Plagiotremus goslinei	PLGO	Piscivore
Plectroglyphidodon imparipennis	PLIM	Mobile invertivore
Plectroglyphidodon johnstonianus	PLJO	Corallivore
Polydactylus sexfilis	POSE	Mobile invertivore
Pristiapogon kallopterus	PRKA	Mobile invertivore
Priacanthus meeki	PRME	Planktivore
Pristiapogon taeniopterus	PRTA	Mobile invertivore
Pseudanthias bicolor	PSBI	Planktivore
Pseudojuloides cerasinus	PSCE	Mobile invertivore
Pseudocheilinus evanidus	PSEV	Mobile invertivore
Pseudocheilinus octotaenia	PSOC	Mobile invertivore
Pseudocheilinus tetrataenia	PSTE	Mobile invertivore
Rhinecanthus rectangulus	RHRE	Mobile invertivore
Sargocentron spiniferum	SASP	Mobile invertivore
Sargocentron tiere	SATI	Mobile invertivore
Sargocentron xantherythrum	SAXA	Mobile invertivore
Scorpaenopsis cacopsis	SCCA	Piscivore
Scorpaenopsis diabolus	SCDI	Piscivore
Scarus dubius	SCDU	Scraper	YES
Scarus psittacus	SCPS	Scraper	YES
Scarus rubroviolaceus	SCRU	Scraper	YES
Kyphosus ocyurus	SEOC	Mobile invertivore
Stethojulis balteata	STBA	Mobile invertivore
Stegastes marginatus	STMA	Farming
Sufflamen bursa	SUBU	Mobile invertivore
Sufflamen fraenatum	SUFR	Mobile invertivore
Synodus sp	SYSP	Piscivore
Thalassoma duperrey	THDU	Mobile invertivore
Thalassoma purpureum	THPU	Mobile invertivore	YES
Thalassoma sp	THSP	Mobile invertivore
Thalassoma trilobatum	THTR	Mobile invertivore
Tylosurus crocodilus	TYCR	Piscivore
Xanthichthys auromarginatus	XAAU	Planktivore
Zanclus cornutus	ZACO	Sessile invertivore
Zebrasoma flavescens	ZEFL	Grazer
Zebrasoma veliferum	ZEVE	Grazer
