# Supplementary material for: Fish assemblage structure, diversity and controls on reefs of South Kona, Hawaiʻi Island
Source: PLoS One. 2023 Jul 6;18(7):e0287790. doi: 10.1371/journal.pone.0287790 (PMC10325036; doi:10.1371/journal.pone.0287790)
Supplement: S1 File — Fish and environmental variables used in the present study. (ZIP) [file pone.0287790.s004.zip]

Archive with 2 entries (2 files):
- S1 File.rda
- __MACOSX/._S1 File.rda
